# Supplementary material for: LOANet: a lightweight network using object attention for extracting buildings and roads from UAV aerial remote sensing images
Source: PeerJ Comput Sci. 2023 Jul 11;9:e1467. doi: 10.7717/peerj-cs.1467 (PMC10403170; doi:10.7717/peerj-cs.1467)
Supplement: Supplemental Information 1 [file peerj-cs-09-1467-s001.zip]

Archive with 20 entries (15 files):
- config.yaml
- loa/
- loa/__init__.py
- loa/datamodule/
- loa/datamodule/__init__.py
- loa/datamodule/datamodule.py
- loa/lit_ledc.py
- loa/model/
- loa/model/__init__.py
- loa/model/backbone/
- loa/model/backbone/__init__.py
- loa/model/backbone/ldc.py
- loa/model/backbone/modules.py
- loa/model/loa.py
- loa/model/modules.py
- loa/utils/
- loa/utils/__init__.py
- loa/utils/loss.py
- loa/utils/stream_metrics.py
- train.py
