# Supplementary material for: LOANet: a lightweight network using object attention for extracting buildings and roads from UAV aerial remote sensing images
Source: PeerJ Comput Sci. 2023 Jul 11;9:e1467. doi: 10.7717/peerj-cs.1467 (PMC10403170; doi:10.7717/peerj-cs.1467)
Supplement: Supplemental Information 1 [file peerj-cs-09-1467-s001.zip › config.yaml]

seed_everything: 7
#ckpt_path: ""
trainer:
  enable_checkpointing: true
  callbacks:
    - class_path: pytorch_lightning.callbacks.LearningRateMonitor
      init_args:
        logging_interval: epoch
    - class_path: pytorch_lightning.callbacks.ModelCheckpoint
      init_args:
        save_top_k: 5
        monitor: v_m_IoU
        mode: max
        filename: '{epoch}-{step}-{v_m_IoU:.4f}-{t_m_IoU:.4f}'
  strategy: ddp # _find_unused_parameters_false
  accelerator: gpu
  devices: 2
  precision: 16
  check_val_every_n_epoch: 2
  max_epochs: 200
model:
  alpha: 0.25
  gamma: 2
  size_average: True
  num_classes: 3
  in_channels: 3
  growth_rate: 24
  num_layers:
    - 2
    - 2
    - 6
    - 2
#    - 6
#    - 6
#    - 18
#    - 6
  reduction: 0.5
  p_channels: 64
#  p_channels: 96
  u_channels: 64
  attention_mid_channels: 384
#  attention_mid_channels: 512
  attention_scale: 8
  dropout_rate: 0.2
  learning_rate: 0.01
  patience: 6
data:
  data_type: 'my'
  batch_size: 8
  num_workers: 16
  drop_last: True
