# Supplementary material for: LOANet: a lightweight network using object attention for extracting buildings and roads from UAV aerial remote sensing images
Source: PeerJ Comput Sci. 2023 Jul 11;9:e1467. doi: 10.7717/peerj-cs.1467 (PMC10403170; doi:10.7717/peerj-cs.1467)
Supplement: Supplemental Information 1 [file peerj-cs-09-1467-s001.zip › loa/model/backbone/__init__.py]

from .ldc import LDCNet
from .modules import init_weight
