# Supplementary material for: LOANet: a lightweight network using object attention for extracting buildings and roads from UAV aerial remote sensing images
Source: PeerJ Comput Sci. 2023 Jul 11;9:e1467. doi: 10.7717/peerj-cs.1467 (PMC10403170; doi:10.7717/peerj-cs.1467)
Supplement: Supplemental Information 1 [file peerj-cs-09-1467-s001.zip › loa/model/backbone/modules.py]

import torch
from torch import nn
from torch.nn import functional as F


def init_weight(modules):
    for m in modules:
        if isinstance(m, nn.Conv2d):
            nn.init.xavier_uniform_(m.weight)
        elif isinstance(m, (nn.BatchNorm2d, nn.GroupNorm, LayerNorm)):
            nn.init.constant_(m.weight, 1)
            nn.init.constant_(m.bias, 0)


class LayerNorm(nn.Module):
    def __init__(self, normalized_shape, eps=1e-4, data_format="channels_last"):
        super().__init__()
        self.weight = nn.Parameter(torch.ones(normalized_shape))
        self.bias = nn.Parameter(torch.zeros(normalized_shape))
        self.eps = eps
        self.data_format = data_format
        if self.data_format not in ["channels_last", "channels_first"]:
            raise NotImplementedError
        self.normalized_shape = (normalized_shape,)

    def forward(self, x):
        if self.data_format == "channels_last":
            x = x.permute(0, 2, 3, 1)
            F.layer_norm(x, self.normalized_shape, self.weight, self.bias, self.eps)
            return x.permute(0, 3, 1, 2)
        elif self.data_format == "channels_first":
            u = x.mean(1, keepdim=True)
            s = (x - u).pow(2).mean(1, keepdim=True)
            x = (x - u) / torch.sqrt(s + self.eps)
            x = self.weight[:, None, None] * x + self.bias[:, None, None]
            return x
