# Supplementary material for: LOANet: a lightweight network using object attention for extracting buildings and roads from UAV aerial remote sensing images
Source: PeerJ Comput Sci. 2023 Jul 11;9:e1467. doi: 10.7717/peerj-cs.1467 (PMC10403170; doi:10.7717/peerj-cs.1467)
Supplement: Supplemental Information 1 [file peerj-cs-09-1467-s001.zip › loa/utils/loss.py]

import torch.nn as nn
import torch.nn.functional as F
import torch


class FocalLoss(nn.Module):
    def __init__(self, alpha=1, gamma=0, size_average=True):
        super(FocalLoss, self).__init__()
        self.alpha = alpha
        self.gamma = gamma
        self.size_average = size_average

    def forward(self, inputs, targets):
        ce_loss = F.cross_entropy(inputs, targets, reduction='none')
        pt = torch.exp(-ce_loss)
        focal_loss = self.alpha * (1 - pt) ** self.gamma * ce_loss
        if self.size_average:
            return focal_loss.mean()
        else:
            return focal_loss.sum()
